# Supplementary material for: HLA Alleles and Haplotype Distribution Across Russian Population Groups
Source: Int J Mol Sci. 2026 Jun 3;27(11):5063. doi: 10.3390/ijms27115063 (PMC13256726; doi:10.3390/ijms27115063)
Supplement: Supplementary file 1 [file ijms-27-05063-s001.zip]

Archive with 2 entries (2 files):
- Supplementary_Figures_and_Tables.pdf
- Supplementary_Table_S1.xlsx
